# Supplementary material for: Arabidopsis Histone Variant H2A.X Functions in the DNA Damage-Coupling Abscisic Acid Signaling Pathway
Source: Int J Mol Sci. 2024 Aug 16;25(16):8940. doi: 10.3390/ijms25168940 (PMC11354415; doi:10.3390/ijms25168940)
Supplement: Supplementary file 1 [file ijms-25-08940-s001.zip]

Archive with 1 entries (1 files):
- ijms-3102924-supplementary.pdf
